# Supplementary material for: Ketamine-induced neuromuscular reactivity is associated with aging in female rhesus macaques
Source: PLoS One. 2020 Sep 21;15(9):e0236430. doi: 10.1371/journal.pone.0236430 (PMC7505584; doi:10.1371/journal.pone.0236430)
Supplement: S1 File — (XLSX) [file pone.0236430.s001.xlsx]

## Sheet: Sheet1
Aged (n=26)									Adult (n=41)
ID	Age	Weight	Conceptions	Live births	Menopause	Ketamine reactivity	CRI rate		ID	Age	Weight	Conceptions	Live births	Menopause	Ketamine reactivity	CRI rate
1	25.3	11	0	0	+	-	25.9		1	9.3	8.8	5	2	-	-	16.8
2	20.4	7.5	10	8	-	+	32.7		2	8.3	8.8	5	4	-	-	17.3
3	20	6.4	12	5	-	-	24.9		3	7.3	6.9	2	2	-	-	15.9
4	20.3	10.3	11	9	-	-	8.9		4	7.3	6.3	0	0	-	-	18.8
5	26.6	8.4	12	11	-	+	23.8		5	6.8	7.1	3	2	-	-	22.6
6	24.5	11.6	14	13	-	-	10.4		6	9.8	9.2	6	6	-	-	12.4
7	20.7	8	6	5	-	-	20.6		7	6.5	8.5	0	0	-	-	15.7
8	28.2	8.5	6	5	+	-	17.2		8	8.8	5.7	0	0	-	-	31
9	22.5	11	14	12	-	-	10.9		9	10.3	7.4	4	4	-	-	19.2
10	20.5	11.4	10	9	-	-	20.7		10	8.3	7.5	7	5	-	-	20
11	21.9	7.4	16	13	-	-	22.1		11	6.4	7.6	1	0	-	-	18.9
12	20.9	11.6	11	9	-	+	11.4		12	7.9	9.5	0	0	-	-	14.8
13	20.8	10	9	5	-	+	8.5		13	14.9	9.9	0	0	-	+	10.5
14	23.9	9.5	1	1	-	+	N/A		14	14.1	6.5	0	0	-	-	13.2
15	20.8	12.1	7	7	-	+	10.3		15	3.9	5.9	0	0	-	-	26
16	22.2	10.4	1	0	-	+	31.5		16	6.1	7.1	0	0	-	-	13.7
17	30.1	7.5	19	18	+	+	N/A		17	10.1	6.8	0	0	-	-	19.4
18	23.3	10.9	9	6	-	+	N/A		18	7.7	8.8	3	3	-	-	21.6
19	31.8	8.1	3	3	+	-	14.1		19	7.5	10.8	0	0	-	-	23.8
20	30.5	7.6	2	1	+	+	12.6		20	8.6	8.2	0	0	-	-	18.3
21	32.6	8.8	4	3	+	+	12.2		21	6.6	7	0	0	-	-	17.2
22	31.7	4.7	2	2	+	+	7.8		22	6.6	8.5	0	0	-	-	36.3
23	24.8	6.4	10	8	-	+	14.3		23	9.2	10.6	3	3	-	+	19.7
24	24.6	7.9	6	6	+	+	12.9		24	10.2	7.5	0	0	-	-	28.5
25	26.8	8.4	0	0	-	-	13		25	9.7	8.6	3	3	-	-	15.4
26	26.8	6.8	0	0	+	-	12.8		26	10.7	11.7	2	2	-	-	13.8
									27	12.7	9	5	4	-	-	15.8
									28	7.8	9.8	4	1	-	-	20.1
									29	12.8	6.6	6	5	-	+	22.9
									30	8.8	9	3	3	-	-	19.4
									31	10.8	6.8	4	4	-	+	25.3
									32	9.8	11.3	4	3	-	-	16.3
									33	8.9	7.2	5	2	-	-	34.7
									34	8.8	7.8	4	4	-	-	22.7
									35	12.9	10.8	5	4	-	-	25.7
									36	12.9	8	9	8	-	-	29.9
									37	10.2	11.3	5	5	-	-	18.1
									38	9.9	8.6	2	1	-	-	13.7
									39	11.2	11.7	7	7	-	-	13.9
									40	8.1	10.8	2	2	-	-	16.5
									41	9.1	11.8	3	3	-	-	14.3
